# Supplementary material for: Predicting Sprint Potential: A Machine Learning Model Based on Blood Metabolite Profiles in Young Male Athletes
Source: Eur J Sport Sci. 2025 Feb 24;25(3):e12272. doi: 10.1002/ejsc.12272 (PMC11849406; doi:10.1002/ejsc.12272)
Supplement: Supplementary file 1 — Supporting Information S1 [file EJSC-25-e12272-s002.xls]

Tag	log2(fold change)	pvalue
HMDB0042100	1.532266281	1.90E-17
HMDB0011708	1.51689098	2.15E-14
HMDB0115204	1.519633383	3.86E-13
HMDB0007234	-1.152167746	1.39E-12
HMDB0095296	1.487680628	1.62E-12
HMDB0007119	-1.109158922	1.52E-11
HMDB0043201	1.473208597	4.10E-11
HMDB0005384	1.478973912	4.21E-11
HMDB0011697	-1.102843685	1.32E-10
HMDB0042131	1.490327185	2.32E-10
HMDB0012102	-1.103360549	1.96E-09
HMDB0044953	1.4020375	2.21E-09
HMDB0095418	1.478923323	2.23E-09
HMDB0042129	1.512252346	3.52E-09
HMDB0009387	-1.072370952	6.10E-09
HMDB0007121	-1.108669725	6.85E-09
HMDB0005383	1.425068571	8.24E-09
HMDB0012103	-1.093088883	8.34E-09
HMDB0005405	1.488100735	1.30E-08
HMDB0008054	-1.072335646	1.39E-08
HMDB0043032	1.482734538	2.00E-08
HMDB0005369	1.442955158	2.52E-08
HMDB0009224	-0.94064656	4.68E-08
HMDB0062701	1.432906165	6.33E-08
HMDB0010391	-1.038010039	7.64E-08
HMDB0005382	1.42556118	1.03E-07
HMDB0008580	-1.067689075	1.04E-07
HMDB0012104	-1.116297849	1.25E-07
HMDB0240613	-1.045189268	1.54E-07
HMDB0005424	1.451668152	3.34E-07
HMDB0043027	1.402815951	3.77E-07
HMDB0012383	-1.084255542	3.88E-07
HMDB0005404	1.445033145	4.07E-07
HMDB0010390	-1.060640262	4.15E-07
HMDB0043025	1.419738362	5.37E-07
HMDB0005378	1.386828101	6.38E-07
HMDB0047771	1.300227509	7.51E-07
HMDB0005403	1.451425785	7.98E-07
HMDB0006726	-0.982399635	9.86E-07
HMDB0008032	1.322794507	1.14E-06
HMDB0005368	1.386009883	1.24E-06
HMDB0007906	1.305466103	1.38E-06
HMDB0009115	1.235446963	1.44E-06
HMDB0008943	-1.083859878	1.97E-06
HMDB0008307	-1.036542768	1.99E-06
HMDB0000552	-0.9511127	2.69E-06
HMDB0043050	1.34659632	3.26E-06
HMDB0008055	-0.996212563	3.81E-06
HMDB0042099	1.26486039	4.32E-06
HMDB0007112	-1.050239481	4.57E-06
HMDB0042140	1.319935764	4.57E-06
HMDB0000688	-0.944008651	4.68E-06
HMDB0012085	-1.011425941	5.75E-06
HMDB0013461	-1.05119877	7.86E-06
HMDB0011564	-0.886290639	8.06E-06
HMDB0008923	-0.955750376	8.42E-06
HMDB0000564	-0.956334352	9.30E-06
HMDB0004977	-1.01919547	9.39E-06
HMDB0001348	-0.968184506	1.13E-05
HMDB0009408	-0.97269352	1.21E-05
HMDB0008114	-1.001679383	1.42E-05
HMDB0003070	-0.993796603	1.58E-05
HMDB0011387	1.213970646	1.66E-05
HMDB0007969	-0.913718141	1.93E-05
HMDB0095276	1.302918842	2.38E-05
HMDB0011377	1.257794109	2.41E-05
HMDB0043020	1.171156196	3.15E-05
HMDB0042281	1.237336888	3.46E-05
HMDB0011376	1.173319126	3.89E-05
HMDB0008048	-0.953098172	4.06E-05
HMDB0007179	-0.971182459	4.09E-05
HMDB0007937	-0.951104029	4.67E-05
HMDB0044525	1.219751963	4.94E-05
HMDB0007218	-0.868897168	5.27E-05
HMDB0007098	-0.886852036	5.42E-05
HMDB0010430	1.277903843	5.92E-05
HMDB0042106	1.112134012	6.09E-05
HMDB0011349	1.136801859	6.27E-05
HMDB0009036	-0.878516649	6.76E-05
HMDB0008626	-0.88354265	7.75E-05
HMDB0012368	-0.931560027	8.18E-05
HMDB0095566	1.219392832	0.000114456
HMDB0005410	1.230801912	0.000147986
HMDB0008925	-0.829209422	0.000159916
HMDB0104526	1.16021276	0.000180371
HMDB0007099	-0.902921518	0.000184156
HMDB0005379	1.102012349	0.000186297
HMDB0012355	-0.931702768	0.000188593
HMDB0042063	1.169018417	0.000190508
HMDB0009009	-0.865883259	0.00019288
HMDB0008057	-0.830168104	0.000193713
HMDB0007141	-0.955707778	0.000193866
HMDB0112588	-0.853132267	0.000216201
HMDB0008937	-0.896786833	0.000216407
HMDB0005377	1.248383807	0.000224133
HMDB0005376	1.190129025	0.000230831
HMDB0007150	-0.859972198	0.000242635
HMDB0007912	1.169142509	0.000254318
HMDB0001173	-0.913863178	0.000260188
HMDB0012107	-0.877325037	0.00026141
HMDB0005453	1.236928428	0.000264077
HMDB0006707	1.130342501	0.000266674
HMDB0005395	1.18280698	0.000279835
HMDB0007100	-0.696740865	0.000294819
HMDB0240636	-0.855236666	0.000357666
HMDB0004400	1.05925438	0.000385343
HMDB0007989	-0.815522352	0.000435311
HMDB0007128	-0.842448269	0.000501418
HMDB0004110	-0.738230023	0.000526333
HMDB0011375	1.062058171	0.000534957
HMDB0007208	-0.821792695	0.000553616
HMDB0011380	1.10555248	0.000580862
HMDB0009057	-0.807085252	0.0006028
HMDB0043031	1.075811377	0.000624966
HMDB0115535	-0.809752863	0.000700391
HMDB0012084	-0.702897342	0.000701034
HMDB0008976	-0.788980519	0.000726663
HMDB0008092	-0.816087512	0.000731533
HMDB0012105	-0.764102963	0.000814162
HMDB0005320	-0.829768213	0.000839926
HMDB0001072	-0.710281064	0.00084543
HMDB0011383	1.043677201	0.000849794
HMDB0011342	1.037158623	0.00085364
HMDB0009527	-0.813153831	0.000884911
HMDB0010169	-0.841138892	0.0008857
HMDB0011343	1.028373561	0.000940395
HMDB0042093	1.089770923	0.000999757
HMDB0007123	-0.82248442	0.001008827
HMDB0010420	1.066954517	0.001039789
HMDB0005367	1.017803951	0.001074327
HMDB0043233	1.02446263	0.001083744
HMDB0012376	-0.888664679	0.001173181
HMDB0012357	-0.832901835	0.001174031
HMDB0012377	-0.760240783	0.001221638
HMDB0062660	1.037703545	0.001275623
HMDB0007982	-0.714154776	0.001361605
HMDB0007984	-0.745932683	0.001420328
HMDB0001406	-0.739341519	0.001470619
HMDB0042168	1.024594557	0.001522683
HMDB0005342	-0.748061759	0.001555062
HMDB0042124	0.946161201	0.001609423
HMDB0008970	-0.791411087	0.001764686
HMDB0008596	-0.807986075	0.001795521
HMDB0093103	-0.783261105	0.001875292
HMDB0011381	1.034251041	0.001887458
HMDB0009005	-0.800338582	0.001992748
HMDB0043199	1.025213842	0.0019988
HMDB0115069	0.962913249	0.002099894
HMDB0007907	0.911585257	0.002100181
HMDB0012378	-0.726836285	0.002256677
HMDB0013442	-0.722491482	0.00227457
HMDB0007111	-0.656634575	0.002276848
HMDB0044815	1.057022488	0.002296128
HMDB0009719	-0.630737079	0.002299607
HMDB0042279	0.936924215	0.002384975
HMDB0007176	-0.711442091	0.002552899
HMDB0115573	0.917960167	0.002643437
HMDB0007865	-0.682664066	0.002664183
HMDB0112357	-0.716358764	0.003090914
HMDB0012390	-0.702633195	0.003232821
HMDB0007109	-0.699014146	0.003464353
HMDB0007985	-0.677488	0.003468463
HMDB0005066	0.993270744	0.003488581
HMDB0006737	0.898823537	0.003573773
HMDB0005454	1.015033114	0.00359407
HMDB0034170	-0.740069831	0.003671965
HMDB0011354	0.970741463	0.003736581
HMDB0000043	-0.636156805	0.003780664
HMDB0097246	0.769080275	0.003799949
HMDB0010168	-0.734620154	0.003805729
HMDB0000162	0.987534571	0.003950202
HMDB0005393	-0.589689295	0.003966694
HMDB0009012	-0.695995476	0.004028679
HMDB0001316	-0.6325912	0.004037385
HMDB0012420	-0.742832844	0.004056919
HMDB0011131	-0.633898675	0.00405982
HMDB0007158	-0.705552931	0.004096876
HMDB0010379	-0.72370429	0.004126495
HMDB0043234	1.005799703	0.004257666
HMDB0000148	-0.70181712	0.004304472
HMDB0043019	0.905087501	0.004655368
HMDB0060665	-0.706396215	0.004787829
HMDB0029573	0.901156037	0.004959965
HMDB0005457	0.968827677	0.005033317
HMDB0009682	-0.675427828	0.005061232
HMDB0004869	-0.671051228	0.005168168
HMDB0009023	-0.645093974	0.005821212
HMDB0009302	0.856911411	0.005894745
HMDB0115064	0.947684983	0.005930574
HMDB0001351	-0.696432866	0.006113801
HMDB0003540	-0.645924403	0.006337939
HMDB0004868	-0.658078288	0.006691651
HMDB0112358	-0.669980167	0.006761743
HMDB0010383	-0.674150107	0.006877142
HMDB0008288	-0.719166597	0.00718063
HMDB0115098	0.89126148	0.007423808
HMDB0007203	-0.666630621	0.007606719
HMDB0007102	-0.600849222	0.007721716
HMDB0007129	-0.613954385	0.008365643
HMDB0044120	0.934616069	0.008448806
HMDB0010381	0.838596161	0.008759621
HMDB0114959	0.863306441	0.00908374
HMDB0010166	-0.656738383	0.009125449
HMDB0000944	-0.640101269	0.00942125
HMDB0010167	-0.654007062	0.009634774
HMDB0012091	-0.64879175	0.009740094
HMDB0012427	-0.627514816	0.009878182
HMDB0000267	-0.681993189	0.009972919
HMDB0043142	0.884585087	0.010027924
HMDB0005402	0.919110172	0.010055622
HMDB0010399	-0.670654619	0.010283522
HMDB0008958	-0.621194328	0.010561928
HMDB0115094	-0.672243689	0.011415783
HMDB0115085	-0.639670526	0.011506347
HMDB0114958	0.803173889	0.011617628
HMDB0005409	0.91635547	0.011695695
HMDB0115112	-0.656423184	0.011823202
HMDB0009288	-0.697933202	0.012129199
HMDB0005455	0.858164807	0.012635243
HMDB0000206	0.856136413	0.013264144
HMDB0104223	0.774757592	0.01331035
HMDB0011390	-0.66782413	0.013651569
HMDB0104381	0.785064677	0.013923895
HMDB0042143	0.698782181	0.014338169
HMDB0006059	0.740301596	0.01492416
HMDB0115520	0.834434596	0.015815369
HMDB0011348	0.812618807	0.016135782
HMDB0047911	0.802924166	0.01615443
HMDB0007209	-0.63277164	0.016808594
HMDB0009087	0.762727911	0.018046543
HMDB0005375	0.837411427	0.01911881
HMDB0008321	-0.594918493	0.019745768
HMDB0011382	0.802275027	0.02115875
HMDB0007951	0.753465619	0.021514345
HMDB0000163	0.770035532	0.021919263
HMDB0000186	0.770035532	0.021919263
HMDB0000740	0.770035532	0.021919263
HMDB0000975	0.770035532	0.021919263
HMDB0005350	0.779358941	0.023020969
HMDB0005359	0.726476996	0.023344451
HMDB0008285	-0.600344203	0.025388782
HMDB0013403	0.770975802	0.025678602
HMDB0008077	0.675061894	0.029947128
HMDB0000848	0.760728559	0.030179497
HMDB0115065	0.774477035	0.031100451
HMDB0000895	0.72079135	0.03226512
HMDB0007936	0.692090174	0.033135833
HMDB0044112	0.763619637	0.033825213
HMDB0043268	0.749277396	0.036513741
HMDB0044064	0.746105022	0.036970874
HMDB0005360	0.681005433	0.040575401
HMDB0005438	0.725094384	0.040867207
HMDB0009099	0.670201482	0.041375766
HMDB0044975	0.735748856	0.042403285
HMDB0012404	0.708119848	0.044500971
HMDB0044140	0.724218403	0.044883179
HMDB0044003	0.717932277	0.046688451
